# Supplementary material for: A nomogram based on cuproptosis-related genes predicts 7-year relapse-free survival in patients with estrogen receptor-positive early breast cancer
Source: Front Oncol. 2023 May 12;13:1111480. doi: 10.3389/fonc.2023.1111480 (PMC10213626; doi:10.3389/fonc.2023.1111480)
Supplement: Supplementary file 2 [file Table_1.xlsx]

## Sheet: S1.WCH-uni-logistic
	Estimate	Std..Error	z.value	Pr...z..	OR	X2.5..	X97.5..
menopause	0.227762	0.359328	0.633857	0.526174	1.25579	0.621313	2.55064
age	0.601021	0.490421	1.22552	0.22038	1.82398	0.708205	4.95638
T	0.560087	0.27976	2.00203	0.0452815	1.75083	1.0353	3.13743
N	0.839751	0.373999	2.24533	0.0247469	2.31579	1.12154	4.8822
grade	0.564294	0.385433	1.46406	0.143179	1.75821	0.832225	3.80104
ki67	0.62982	0.654208	0.962721	0.335687	1.87727	0.536631	7.49489
chemo	-1.41963	1.13285	-1.25315	0.21015	0.241803	0.0121692	1.69333
radio	0.0377403	0.362014	0.104251	0.91697	1.03846	0.510039	2.1166
Herceptin	-0.0173917	0.659382	-0.0263758	0.978958	0.982759	0.260394	3.70896
FDX1	0.429743	0.396812	1.08299	0.278814	1.53686	0.713742	3.43487
LIAS	-1.9523	0.732581	-2.66496	0.0076997	0.141947	0.0317303	0.570554
LIPT1	-1.60127	0.618245	-2.59003	0.00959685	0.20164	0.0569591	0.65249
DLD	0.129197	0.392339	0.3293	0.741929	1.13791	0.525812	2.48957
DLAT	0.623638	0.38905	1.60297	0.10894	1.8657	0.883205	4.10762
PDHA1	0.319259	0.456468	0.699411	0.484295	1.37611	0.564178	3.42288
PDHB	-0.351589	0.481237	-0.730593	0.465027	0.70357	0.269056	1.80024
MTF1	0.0582895	0.429761	0.135632	0.892112	1.06002	0.454295	2.48137
GLS	-0.0985131	0.299271	-0.329177	0.742022	0.906184	0.497104	1.63392
CDKN2A	0.589374	0.200458	2.94014	0.00328061	1.80286	1.23991	2.73592
SLC31A1	0.57557	0.31067	1.85268	0.0639288	1.77814	0.984285	3.36055
ATP7A	-0.111625	0.439641	-0.253899	0.799573	0.89438	0.374216	2.12357
ATP7B	-0.958079	0.398522	-2.40408	0.0162131	0.383629	0.166609	0.806948

## Sheet: S2. WCH-multi-logistic
	Estimate	P	OR	CIlower	CIupper	Characteristics
LIAS	-1.6967	0.0247	0.18	0.04	0.81	LIAS
LIPT1	-1.3608	0.0335	0.26	0.07	0.9	LIPT1
CDKN2A	0.5505	0.00703	1.73	1.16	2.59	CDKN2A
ATP7B	-0.8645	0.035	0.42	0.19	0.94	ATP7B

## Sheet: S3.GSE-uni-cox
	beta	HR (95% CI for HR)	wald.test	p.value
age	-0.74	0.48 (0.29-0.81)	7.7	0.0055
T	0.46	1.6 (1.1-2.2)	7.3	0.007
N	1.3	3.8 (2.3-6.3)	27	2.6e-07
FDX1	-0.52	0.59 (0.42-0.84)	9	0.0027
LIAS	-0.5	0.61 (0.41-0.9)	6.2	0.013
LIPT1	-0.82	0.44 (0.29-0.66)	16	7.4e-05
DLD	-0.53	0.59 (0.42-0.83)	9.3	0.0023
DLAT	0.014	1 (0.66-1.5)	0	0.95
PDHA1	-0.25	0.78 (0.44-1.4)	0.7	0.4
PDHB	-0.88	0.42 (0.26-0.65)	14	0.00015
MTF1	0.26	1.3 (0.76-2.2)	0.91	0.34
GLS	0.06	1.1 (0.77-1.5)	0.13	0.72
CDKN2A	0.54	1.7 (1.3-2.3)	15	0.00014
SLC31A1	-0.19	0.83 (0.58-1.2)	1.1	0.29
ATP7A	-0.18	0.84 (0.54-1.3)	0.67	0.41
ATP7B	-0.29	0.75 (0.58-0.98)	4.6	0.032

## Sheet: S4. GSE-multi-COX
	Estimate	P	OR	CIlower	CIupper	Characteristics
FDX1	-0.5373	0.00379	0.5843	0.4061	0.8406	FDX1
LIAS	-0.4065	0.0449	0.666	0.4476	0.9909	LIAS
LIPT1	-0.6877	0.00123	0.5027	0.3313	0.7628	LIPT1
DLD	-0.5238	0.00309	0.5923	0.4186	0.838	DLD
PDHB	-0.8502	0.000319	0.4273	0.269	0.6789	PDHB
CDKN2A	0.5298	0.000271	1.6985	1.2771	2.259	CDKN2A
ATP7B	-0.3243	0.0172	0.7231	0.5538	0.9441	ATP7B

## Sheet: S5.heterogeneity test-validate
	name	desc	training (N=241)	validate (N=103)	id	p
1	age	1	29 (12%)	12 (11.7%)	age1	1
2		2	212 (88%)	91 (88.3%)	age2
3	T	1	86 (35.7%)	31 (30.1%)	T1	0.711
4		2	141 (58.5%)	67 (65%)	T2
5		3	12 (5%)	4 (3.9%)	T3
6		4	2 (0.8%)	1 (1%)	T4
7	N	0	114 (47.3%)	45 (43.7%)	N0	0.619
8		1	127 (52.7%)	58 (56.3%)	N1
9	FDX1	Mean ± SD	8.5 ± 0.6	8.6 ± 0.6	FDX1	0.263
10	LIAS	Mean ± SD	5.7 ± 0.5	5.7 ± 0.6	LIAS	0.709
11	LIPT1	Mean ± SD	7.6 ± 0.5	7.6 ± 0.5	LIPT1	0.856
12	DLD	Mean ± SD	9.6 ± 0.6	9.6 ± 0.6	DLD	0.842
13	DLAT	Mean ± SD	7.9 ± 0.5	7.8 ± 0.4	DLAT	0.175
14	PDHA1	Mean ± SD	9.7 ± 0.4	9.7 ± 0.4	PDHA1	0.999
15	PDHB	Mean ± SD	10.7 ± 0.5	10.7 ± 0.5	PDHB	0.224
16	MTF1	Mean ± SD	7.9 ± 0.4	7.9 ± 0.3	MTF1	0.254
17	GLS	Mean ± SD	8.9 ± 0.6	8.9 ± 0.8	GLS	0.901
18	CDKN2A	Mean ± SD	7.9 ± 0.7	7.9 ± 0.7	CDKN2A	0.915
19	SLC31A1	Mean ± SD	8.8 ± 0.6	8.8 ± 0.5	SLC31A1	0.686
20	ATP7A	Mean ± SD	7.9 ± 0.5	8.0 ± 0.5	ATP7A	0.272
21	ATP7B	Mean ± SD	6.6 ± 0.9	6.5 ± 0.9	ATP7B	0.785
22	CRGs.score	Mean ± SD	-8.3 ± 0.8	-8.4 ± 0.8	rfs.score	0.815
23	nonogram-points	Mean ± SD	50.7 ± 18.4	51.0 ± 17.8	points	0.906
